# Supplementary material for: Non-Invasive Regional Neurochemical Profiling of Zebrafish Brain Using Localized Magnetic Resonance Spectroscopy at 28.2 T
Source: Molecules. 2025 Nov 6;30(21):4320. doi: 10.3390/molecules30214320 (PMC12610310; doi:10.3390/molecules30214320)
Supplement: Supplementary file 1 [file molecules-30-04320-s001.zip]

Archive with 1 entries (1 files):
- molecules-3865091-supplementary.pdf
